# Supplementary material for: Population Exposure to PM2.5 in the Urban Area of Beijing
Source: PLoS One. 2013 May 2;8(5):e63486. doi: 10.1371/journal.pone.0063486 (PMC3642110; doi:10.1371/journal.pone.0063486)
Supplement: Table S1 — 35 sites daily average PM2.5 concentration from October 8, 2012 to November 13, 2012 in Beijing. (XLS) [file pone.0063486.s001.xls]

## Sheet: PM2.5 concentration(μg per m³)
An Zhang, Qingwen Qi*, Lili Jiang, Fang Zhou, Jinfeng Wang.Population Exposure to PM2.5 in the Urban Area of Beijing
Table S1. 35 sites daily average PM2.5 concentration from October 8, 2012 to November 13, 2012 in Beijing
Id	SiteChineseName	Sitename	CODE	20121008	20121009	20121010	20121011	20121012	20121013	20121014	20121015	20121016	20121017	20121018	20121019	20121020	20121021	20121022	20121023	20121024	20121025	20121026	20121027	20121028	20121029	20121030	20121031	20121101	20121102	20121103	20121104	20121105	20121106	20121107	20121108	20121109	20121110	20121111	20121112	20121113
0	东城东四	DongChengDongSi	DS	236.955	146	15.25	137.792	179.708	47.3333	35.2917	35.2917	41.875	22.0417	60.3333	160.208	160.208	30.9167	17.4167	60.625	103.208	182.958	271.75	141.458	19.625	34	25.9583	22.8333	79.7083	160.125	141.958	8.91667	21.0417	75.5	67.9583	47.1667	82.0833	56.0833	8.79167	18.0833	8.83333
1	东城天坛	DongChengTianTan	TT	253.455	146.375	15.0417	140.75	166.583	40.9583	25.625	25.625	37.9583	18.9167	51.75	142.083	142.083	30.8333	13.125	54.2083	102.792	157.167	254.25	120.958	18.6667	34.4583	24.4583	19.9583	76.6667	146.542	140.417	8.33333	21.375	66.25	60.9583	32.7083	75.7083	54.75	9.16667	16.7083	7.54167
2	西城官园	XiChengGuanYuan	GY	247.318	143.208	14	122.25	169.833	34.4167	24.4167	24.4167	33.875	18.25	48.625	137.083	137.083	30.2917	16.7083	48	85.25	145.958	264.25	133.917	15.8333	32.625	27.0833	22.3333	67.9167	148.292	139.583	7.875	20.4583	73.4167	64.2083	49.7917	60.6364	29.5455	8.94444	24.7692	8.54167
3	西城万寿西宫	XiChengWanShouXiGong	WSXG	261.773	154.792	13.4583	150.458	173.25	34.2083	27.125	27.125	38.6667	26.0417	63.8333	151.125	151.125	28.125	15.5417	57.7083	108.583	155.917	265.792	123.167	17.375	29.625	28.5833	22	76	145.583	138.375	5.08333	17.6667	72.75	56.8333	40.1667	81.6667	52.5417	7.54167	15.5	6.29167
4	朝阳奥体中心	ChaoYangAoTiZhongXin	ATZX	242	128.875	12.9167	120.875	192.542	38.9167	41.0833	41.0833	43.0417	32.3333	61.5417	158.375	158.375	31.5417	14.9583	73.375	115.292	182.875	232.292	127.708	18.875	32.9167	24.6667	18.5417	67.5833	151.042	133.417	9.91667	19.875	55.25	62.7083	38.9167	122	59.8333	8.66667	16.5833	8.625
5	朝阳农展馆	ChaoYangNongZhanGuan	NZG	256.5	129.042	12.4583	130.292	146.417	46.7917	30	30	41.2083	18.5417	57.125	158.208	158.208	33.375	12.4167	53.7083	97.125	165.208	221.5	134.792	18.1667	35.9583	23.375	20.875	65.625	148.583	141.083	8.79167	16.0417	68.7917	56.7083	41.0833	92.4167	64.5417	9.33333	19.5833	8.70833
6	海淀万柳	HaiDianWanLiu	WL	245.045	128.917	14.5417	116.042	183.292	35.5	25.125	25.125	34.9167	20.25	49.2917	119.5	119.5	24.8333	13.625	43.5	71.5417	136.833	209.792	121.083	16.75	31.75	29.3478	24.6667	68.875	155.667	137.833	7.66667	20.5	72	65.5417	61.0417	118.458	55.75	7.41667	15.5417	7
7	海淀北部新区	HaiDianBeiBuXinQu	BBXQ	195.818	92.9167	11.9167	112	154	32.75	35.625	35.625	32.2083	13.7083	39.2083	97.5	97.5	13.75	10.0833	36.5417	49.5	77.5417	116.958	4.375	20.0833	34.0417	24.4583	19.1667	64.3333	154.667	69.8696	3.375	20.4583	64	60.125	70.25	126.667	78.7917	7.375	16.0417	5.54167
8	海淀北京植物园	HaiDianBeiJingZhiWuYuan	ZWY	194.364	90.8333	8.125	105.75	150.75	22.375	17	17	32.9167	10.2917	30.5833	95.4167	95.4167	21.3333	5.70833	27.875	48.25	103.875	222.75	82.5833	14.4167	28.375	17.8333	11.875	55.0833	132.708	142.042	6.54167	16.6667	55.6667	41.7917	46.25	93.3333	44.2917	6.16667	10.9167	3.875
9	丰台花园	FengTaiHuaYuan	FTHY	253.591	144.875	15.625	137.5	170.833	31.1667	24.875	24.875	34.9583	23.6667	63.5417	144.958	144.958	23.3333	17.125	60.1667	104.583	149.875	252.125	116.833	14.5	29.625	29.0833	26.125	82.125	144.042	140.25	5.57895	16.9583	77.7917	66.75	60.5	105.917	50.9583	7.33333	18.7083	6.29167
10	丰台云岗	FengTaiYunGang	YG	238.545	118.792	23.4167	126.792	183.292	33.1667	24.2083	24.2083	34	22.625	50.9583	123.917	123.917	29.4167	13.0833	46.875	59.2917	124	257.167	126.083	20.125	32.2917	30.0833	26.75	69.6667	160.25	161.583	6.75	19.75	79.5	53.7917	61.7083	98.4167	54.25	6.08333	17.1667	5.875
11	石景山古城	ShiJingShanGuCheng	GC	255.409	107.625	15.625	117.083	186.708	27.5	28.5833	28.5833	32.6667	24.3333	49.7917	125.167	125.167	27.0833	21.9583	50.5417	79.4583	126.375	247.792	124.75	20.5	30.8333	32.5417	25	88.8333	151.167	154.75	5.375	13.7917	76	65.0833	65.9583	99.9583	49.875	7.375	21.0833	7.16667
12	亦庄开发区	YiZhuangKaiFaQu	YZ	269.545	141.667	18.2917	161.167	146.458	61.1667	33.375	33.375	50.8333	25.3333	75.75	179.5	179.5	36.5	18.125	75.3333	126.542	226.417	264.958	168.708	20.625	39.2083	32.9167	25.4167	94.375	157.333	146.333	10.7917	22.375	76.7083	88.0833	47.9167	87.7083	71.4583	8.25	22.75	8.83333
13	门头沟龙泉镇	MenTouGouLongQuanZhen	MTGQ	182.545	NULL	20.8	93.6667	116.667	NULL	NULL	NULL	NULL	NULL	NULL	NULL	NULL	NULL	NULL	NULL	NULL	NULL	NULL	NULL	NULL	NULL	NULL	NULL	NULL	NULL	NULL	NULL	NULL	NULL	NULL	NULL	NULL	NULL	NULL	NULL	NULL
14	房山良乡	FangShanLiangXiang	LX	278.5	170.625	19.9167	161.833	197.25	36.625	31.7083	31.7083	32.2083	26.5833	79.25	143.5	143.5	26.875	28.5	56.3333	83.9583	124.625	223.083	111.292	20.2083	33.4167	35.5417	32.25	92.5	153.792	146.5	7.08333	22.1667	84.2917	42.375	82.7917	110.042	50.2083	7	28.2083	5.91667
15	通州新城	TongZhouXinCheng	TZQ	194.273	87.9167	15.625	108.5	138.125	43.0833	37.3333	37.3333	30.125	20.8333	44.7917	136.208	136.208	22.2917	15.7083	55.0417	61.5	119.25	208.542	116.5	13.3333	39.75	30.1667	25.5	68.6111	147.333	121.583	11.4583	21.3333	52.7143	87.3913	52.125	109.208	60.5652	9.625	19.1667	9.04167
16	顺义新城	ShunYiXinCheng	SYQ	144.591	NULL	24.7778	76.5417	99.125	35.4167	26.5417	26.5417	29.7917	13.2083	36	82.7083	82.7083	21.9583	11.4167	45.6667	47.625	102.625	177.625	90.2083	12.8333	23.0833	20.125	14.75	45.75	103.917	91.2917	6.375	16.6667	48.5833	40.4167	31.2083	74.25	46.0833	7.75	18.2917	6.75
18	昌平镇	ChangPingZhen	CPQ	217.818	84.5833	8.625	99.0417	172.292	16.5	19.5417	19.5417	32.4583	13.4167	21.5	91.5417	91.5417	24.9583	9.125	35.2083	40	103.667	218.25	63.3333	18.875	25.9167	17.6667	14.4167	48.375	143.833	129.292	10.625	21.5	53.5417	54.3636	54.375	95.5	52.4583	11.0417	20.9167	10.25
19	大兴黄村镇	DaXingHuangCunZhen	DXQ	270.727	152.25	16.5417	162.333	171.75	40.9583	32.9167	32.9167	41.875	18.5417	82.9167	185.292	185.292	30.0833	18.75	70.4167	138.167	161	266.833	137.083	16.875	31.5	33.625	27.3333	110.583	145.958	147.542	6.45833	18.1667	79.75	89.9167	61.5417	94.9583	60	7.125	19.5833	5.45833
21	平谷镇	PingGuZhen	PGQ	154.273	137.583	10.9583	67.0833	108.083	27.6087	34.375	34.375	24.5	16.375	38.125	101.583	101.583	42.9167	15.3333	32.5833	50.0417	104.625	220.375	135.667	20.8333	22.125	34.9167	19.2917	61.2083	120.042	114.458	15.625	19.5833	54.125	62.4167	50	64.9167	50.0417	8.16667	16.2917	8.5
22	怀柔镇	HuaiRouZhen	HRQ	181.636	108.542	12.0833	101.792	135	36.75	16.4583	16.4583	23.9167	10.9583	22.1667	73.3333	73.3333	34.625	11.5	25.913	49.0417	92.1667	220.917	120.583	20.125	32.875	26.9583	15	40.25	132.042	126.125	12.0833	17.7917	51.2917	52.0833	38.4167	77.2083	62.2083	6.375	15.7083	4.70833
23	密云镇	MiYunZhen	MYX	183.5	137.833	13.6667	66.375	116.625	26.3333	19.9583	19.9583	35.2083	14.125	29.875	79.375	79.375	39.125	13.1667	30.375	47.9583	87.4583	196.458	125.042	11.625	26.7917	25.125	13.375	39.0417	126.708	127.25	15	14.25	40.1667	49.875	44.7917	72.3333	48.2083	7.29167	16.9167	5.70833
25	延庆镇	YanQingZhen	YQX	163	64.9167	17.8333	80.25	123.542	19.2917	20.0833	20.0833	16.375	9.79167	26.7917	68.2917	68.2917	25.9167	7.625	21.4583	42.125	68.9583	148.917	54.25	19.2083	31	15.8333	17.2917	45.6667	112.625	88.2083	12.5882	21.8333	78.5417	113.208	62.9444	60.2917	62.2083	8.20833	15.3913	5.95833
17	昌平定陵	ChangPingDingLing	DL	203.409	86.2083	6.91667	83.125	150	10.125	16.0833	16.0833	26.0833	8.375	17.5417	79.0417	79.0417	25.7917	6.375	23.1667	28.375	92.0417	176.958	50.5833	15.75	28.3333	12.875	5.95833	35.25	116.958	106	7.41667	16	47.6667	53.125	51.5417	79.5	32.6667	7.95833	11.5833	6.79167
20	京南榆垡	JingNanYuZun	YF	212.545	141.167	13.5833	127.25	163.375	68	32.5417	32.5417	46.125	17.5	70.625	149.958	149.958	41.2917	19.7083	77.6667	97.7917	181.208	199.25	119	16.9167	29.4167	34.7917	21.9091	NULL	NULL	NULL	NULL	NULL	NULL	NULL	NULL	NULL	NULL	NULL	38.25	8.79167
24	京东北密云水库	JingDongBeiMiYunShuiKu	MYSK	175.773	135.333	5.54167	58.375	111.083	29.9583	14	14	24.5833	8.08333	15.2083	61.0417	61.0417	40.375	7.91667	18.3333	40.25	72.0417	170.833	105.667	12.625	24.0417	15.4167	5.75	26.4167	111.458	100.667	15.6667	10.8333	25.8333	27.625	23.5417	54.4583	36.9167	6.04167	5.58333	4.08333
26	京西北八达岭	JingXiBeiBaDaLing	BDL	191.5	66.125	10.375	82	144.333	13.4583	21.6667	21.6667	30.625	11.3333	21.0833	77.9167	77.9167	20.5417	10.2083	25.75	32.5417	69.9167	188.75	40.6667	19	29.4583	13.875	10.2083	38.2917	122.833	104.042	7.375	19.4583	56.6667	67.75	68.4583	74.3333	40.9167	8.20833	14	10
27	京东东高村	JingDongDongGaoCun	DGC	164.909	125.5	11.0833	92.9583	97.0833	35.25	28.2083	28.2083	17.9583	14.0833	43.875	86.5833	86.5833	24.7083	9.125	37.3333	63.4783	120.375	213.667	100.292	15.7917	27.125	26.7083	11.2917	79.125	107.917	112.208	14.2917	19.0417	44.5417	64.5	25.0417	56.7917	39.7917	8.95833	16.3333	11.5
28	京东南永乐店	JingDongNanYongLeDian	YLD	227	128.917	22.375	121.583	160.125	71.2917	64.5833	64.5833	54.9565	27.2083	78.9167	177.958	177.958	38.5417	15.6667	75.625	101.455	222.75	220	139.375	19.625	45.2917	32.7083	38.2917	122.833	138.5	150.583	3	NULL	NULL	NULL	50.6364	96.2917	77.2917	11.9167	35.3333	12.4583
29	京西南琉璃河	JingXiNanLiuLiHe	LLH	291.273	202.833	29.125	220.333	176.292	64.9167	59.375	59.375	41.4583	27.3333	112.792	144.25	144.25	13.7083	16.75	53.0417	84.4583	134.333	198.917	85.7917	28.375	33.7917	41.8333	40.7083	114.625	160.125	158.125	6.75	25.2083	78.4167	121.792	98.875	110.542	47.3333	8.54167	49.875	11.9167
30	前门东大街	QianMenDongDaJie	DDJ	292.182	155.375	17.7917	133.25	135.458	44.2917	36.2083	36.2083	42.3333	26.25	67.7917	163.458	163.458	31.25	18.625	69.1667	116.708	173.25	272.792	146.583	13.5	35.125	29.0833	25.4583	87.0833	158.75	143.375	6.54167	21.8333	65.5833	64.4167	51.125	84.8333	52.875	8.125	16.7917	8.29167
31	永定门内大街	YongDingMenNeiDaJie	YDMNDJ	282.591	153.75	14.5833	153.083	181.333	41.1667	36.2917	36.2917	39.1667	19.5	64	163.667	163.667	30.3333	19.2917	67.625	113.083	178.667	263.083	129.375	19.2083	32.25	13.4167	5.70833	53.5833	131.542	136.167	6.5	19.4167	58.2917	64.5417	56.1667	85.9167	53.5	7.66667	18.125	7.41667
32	西直门北大街	XiZhiMenBeiDaJie	BDJ	244.045	131.125	13.25	111.917	159.75	32.2917	28	28	33.0417	19.6667	48.4583	132.417	132.417	28.2083	20.125	61.8333	88.2917	156.167	271.708	153.083	18	32.375	28.125	25.9167	64.3636	151.5	138	10.1667	21.5833	76.25	62.7083	53.625	120.292	58.25	7.75	8.16667	5.33333
33	南三环西路	NanSanHuanXiLu	XL	296.591	188.125	43.625	210.667	186.208	44.9583	32.5833	32.5833	41.7917	27.4583	69.7083	174.042	174.042	37.2917	22.4583	74.625	128.958	171.375	293.25	163.625	24.0417	36.875	28.4167	31.875	91	161.875	155.625	10.5833	23.3333	82.1667	75.875	55.125	92.7917	61.9583	10.7917	25.0417	9.66667
34	东四环北路	DongSiHuanBeiLu	BL	276.091	132.333	10.1667	117.958	175.083	52.0417	42.5	42.5	41.8333	19.5	62.9167	171.042	171.042	39.7083	18.75	66.7083	107.75	142.833	295.875	155.75	27.2917	45.8333	30.75	24.4167	95.7917	156.708	155.25	6.83333	17.7917	58.913	73.7917	51.75	115.5	80.875	7.45833	17.0417	8.83333
Data source:Centre of the City Environmental Protection Monitoring Website Platform (www.bjmemc.com.cn) maintained by BJEPB.
