# Supplementary material for: Population Exposure to PM2.5 in the Urban Area of Beijing
Source: PLoS One. 2013 May 2;8(5):e63486. doi: 10.1371/journal.pone.0063486 (PMC3642110; doi:10.1371/journal.pone.0063486)
Supplement: Table S2 — Wind direction and Scale from October 8, 2012 to November 13, 2012 in Beijing. (XLS) [file pone.0063486.s002.xls]

## Sheet: Sheet1
An Zhang, Qingwen Qi*, Lili Jiang, Fang Zhou, Jinfeng Wang.Population Exposure to PM2.5 in the Urban Area of Beijing
Table S2. Wind direction and scale from October 8, 2012 to November 13, 2012 in Beijing
			Date	20121008	20121009	20121010	20121011	20121012	20121013	20121014	20121015	20121016	20121017	20121018	20121019	20121020	20121021	20121022	20121023	20121024	20121025	20121026	20121027	20121028	20121029	20121030	20121031	20121101	20121102	20121103	20121104	20121105	20121106	20121107	20121108	20121109	20121110	20121111	20121112	20121113
			Wind Direction	Baffling Wind	North to Northwest	Baffling Wind	Baffling Wind	Baffling Wind	North to Baffling Wind	Baffling Wind	Baffling Wind	North	Baffling Wind	Baffling Wind	Baffling Wind	Baffling Wind	Baffling Wind	North	Baffling Wind	Baffling Wind	Baffling Wind	Baffling Wind	North	Baffling Wind	North	North to Baffling Wind	Baffling Wind	Baffling Wind	Baffling Wind	North to Baffling Wind	North	North to Baffling Wind	Baffling Wind	North	Baffling Wind	Baffling Wind	Baffling Wind to North	North	North	North
			Wind Scale	≤3	3-4	≤3	≤3	≤3	3-4	≤3	≤3	5-6	≤3	≤3	≤3	≤3	≤3	4-5	≤3	≤3	≤3	≤3	4-5	≤3	3-4	≤3	≤3	≤3	≤3	≤3	4-5	3-4	≤3	3-4	≤3	≤3	≤3	4-5	5-6	3-4
Data source: China meteorological data sharing service system(http://cdc.cma.gov.cn/)
