# Supplementary material for: Population Exposure to PM2.5 in the Urban Area of Beijing
Source: PLoS One. 2013 May 2;8(5):e63486. doi: 10.1371/journal.pone.0063486 (PMC3642110; doi:10.1371/journal.pone.0063486)
Supplement: Table S3 — Census geographic units population and exposed population. (XLS) [file pone.0063486.s003.xls]

## Sheet: Sheet1
An Zhang, Qingwen Qi*, Lili Jiang, Fang Zhou, Jinfeng Wang.Population Exposure to PM2.5 in the Urban Area of Beijing
Table S3. Census geographic units population and exposed population
Id	Census geographic units	Districts	Population	37-days Exposed population under AQI level 1	37-days Exposed population under AQI level 2	37-days Exposed population under AQI level 3	37-days Exposed population under AQI level 4	37-days Exposed population under AQI level 5	37-days Exposed population under AQI level 6	37-days total population exposures exceeding the AQI standard	37-days accumulative Population exposures percentages
0	Guanganmenwai	Xicheng	179536	2870321	1137176	660439	1049358	566466	359072	2635335	0.396719
1	Baizhifang	Xicheng	95737	1477281	717791	294090	309528	552105	191474	1347197	0.38032
2	Guanganmennei	Xicheng	73692	1146119	621890	147983	435148	228080	147384	958595	0.351571
3	Taoranting	Xicheng	43455	651825	390996	87009	152277	238818	86910	565014	0.351413
4	Tianqiao	Xicheng	46385	695775	417465	92770	169034	248431	92770	603005	0.351351
5	Niujie	Xicheng	51877	814986	416667	117149	276314	190579	103754	687796	0.35833
6	Dazhalan	Xicheng	36997	554955	332973	73994	147988	184985	73994	480961	0.351351
7	Chunshu	Xicheng	30547	458205	274923	61094	122188	152735	61094	397111	0.351351
8	Shishahai	Xicheng	95433	1436167	845732	199494	515535	392959	141134	1249122	0.353757
9	Zhanlanlu	Xicheng	130925	2219681	911436	279488	933901	352760	146959	1713108	0.353639
10	Xichanganjie	Xicheng	51477	772155	445664	120583	235427	227866	102954	686830	0.360607
11	Desheng	Xicheng	116768	1774685	1027747	239259	671671	512247	94807	1517984	0.351351
12	Yuetan	Xicheng	116543	1882133	914899	233086	823814	226072	232087	1515059	0.351351
13	Jinrongjie	Xicheng	67888	1021139	608173	135776	468817	142175	135776	882544	0.351351
14	Xinjiekou	Xicheng	95497	1547719	724295	219608	566868	351918	122981	1261375	0.356987
15	Wulizun	Shijingshan	30462	517854	222419	233311	33816	119694	0	386821	0.343202
16	Pingguoyuan	Shijingshan	101775	1730175	702431	566370	386182	380498	19	1333069	0.354005
17	Gucheng	Shijingshan	59783	1016311	330854	274053	338069	209436	43248	864806	0.390966
18	Lugu	Shijingshan	95455	1622735	477275	387115	617296	308353	119061	1431825	0.405405
19	Guangning	Shijingshan	17395	295715	121765	104845	51710	69580	0	226135	0.351351
20	Bajiao	Shijingshan	116416	1979072	586467	569093	659650	403928	109182	1741853	0.404387
21	Jindingjie	Shijingshan	75736	1287512	530152	373929	307695	302944	0	984568	0.351351
22	Laoshan	Shijingshan	42606	724302	213030	170424	340831	97696	30139	639090	0.405405
23	Babaoshan	Shijingshan	53606	911302	268030	214424	428848	107212	53606	804090	0.405405
24	Sujiazun	Haidian	46786	855137	361299	327502	32803	154341	0	514646	0.297297
25	Xibeiwang	Haidian	142664	2645410	1059734	926144	227255	420025	0	1573424	0.298078
26	Sijiqing	Haidian	170579	2900564	1264072	755480	839960	551346	0	2146786	0.340143
27	Shangzhuang	Haidian	44814	842990	322174	313698	49449	129807	0	492954	0.297297
28	Wenquan	Haidian	50800	899348	421452	347036	46755	165009	0	558800	0.297297
29	Xiangshan	Haidian	28535	490709	236732	185679	54143	88532	0	328354	0.311002
30	Qinglongqiao	Haidian	128887	2255659	980458	724549	409042	399111	0	1532702	0.321401
31	Qinghe	Haidian	139752	2237464	1225971	693346	594787	419256	0	1707389	0.330197
32	Xueyuanlu	Haidian	243307	3852964	1986404	726208	1431443	1005340	0	3162991	0.351351
33	Tiancunlu	Haidian	106744	1814648	539127	432137	840490	311630	11496	1595753	0.404036
34	Yangfangdian	Haidian	127134	2146318	759335	399831	1006605	164422	227447	1798305	0.382296
35	Ganjiakou	Haidian	118455	2013727	812590	253513	947472	241135	114398	1556518	0.35514
36	Xibalizhuang	Haidian	135984	2311728	810934	412922	1081824	407648	6352	1908746	0.379366
37	Huayuanlu	Haidian	148829	2326852	1245044	391211	801284	733739	8543	1934777	0.351351
38	Beixiaguan	Haidian	158776	2699192	1102345	413368	985120	577548	97139	2073175	0.352898
39	Zizhuyuan	Haidian	138411	2352987	954617	291082	976806	537574	8141	1813603	0.354136
40	Shuguang	Haidian	102397	1740749	752437	169136	716780	409587	0	1295503	0.34194
41	Malianwa	Haidian	106585	1976996	696942	709239	240713	319755	0	1269707	0.321963
42	Haidian	Haidian	144700	2440110	1056219	296998	988080	572493	0	1857571	0.346957
43	Beitaipingzhuang	Haidian	201614	3353939	1464028	625577	984333	870721	161120	2641751	0.354136
44	Shangdi	Haidian	102105	1655319	905843	576305	334103	306315	0	1216723	0.322065
45	Qinghuayuan	Haidian	51785	828560	425390	167700	324503	169892	0	662095	0.345553
46	Zhongguancun	Haidian	159637	2619246	1212042	473180	958391	643710	0	2075281	0.351351
47	Dongsheng	Haidian	49852	789207	408647	237966	256662	152042	0	646670	0.350589
48	Xisanqi	Haidian	144126	2306016	1186279	687753	720236	432378	0	1840367	0.345112
49	Wanliu	Haidian	28062	476551	221389	111247	131438	97669	0	340354	0.327801
50	Yanyuan	Haidian	37548	603715	319197	90371	225801	150192	0	466364	0.335689
51	Yongdinglu	Haidian	49346	838882	246730	197384	394768	147559	479	740190	0.405405
52	Wanshoulu	Haidian	172456	2931752	872605	679499	1379648	370106	147262	2576515	0.403787
53	Wangzun	Fengtai	53808	893454	336221	180401	306472	237770	36578	761221	0.382351
54	Changxindian	Fengtai	128625	2185256	755238	439998	747254	499781	131598	1818631	0.382136
55	Xincun	Fengtai	302398	4593652	2008504	1071937	1027577	1882259	604796	4586569	0.409928
56	Lugouqiao	Fengtai	355356	5997763	1820069	1421424	2798457	509569	600890	5330340	0.405405
57	Wanpingcheng	Fengtai	49180	799684	282276	196720	277731	178260	84989	737700	0.405405
58	Nanyuan	Fengtai	48076	720706	269359	211835	97089	383671	96152	788747	0.443412
59	Dahongmen	Fengtai	333537	4892439	2474375	971611	717465	2617905	667074	4974055	0.403055
60	Taipingqiao	Fengtai	63588	993002	405934	248988	270575	307081	127176	953820	0.405405
61	Fengtai	Fengtai	144185	2329884	842186	576123	940705	357577	288370	2162775	0.405405
62	Dongtiejiangying	Fengtai	144894	2040667	1303160	287932	495624	943907	289788	2017251	0.376277
63	Majiabao	Fengtai	119595	1793925	809346	386604	239190	956760	239190	1821744	0.411692
64	Youanmen	Fengtai	83936	1259040	606809	239786	252481	579644	167872	1239783	0.399205
65	Heyi	Fengtai	40477	607155	242862	161908	80954	323816	80954	647632	0.432432
66	Donggaodi	Fengtai	44912	652358	286858	183584	89824	359296	89824	722528	0.434801
67	Fangzhuang	Fengtai	83454	1168356	751086	235668	262144	503636	166908	1168356	0.378378
68	Xiluoyuan	Fengtai	83430	1251450	643524	190776	232982	601318	166860	1191936	0.386126
69	Yungang	Fengtai	32711	556087	209443	95114	192605	132350	24708	444777	0.367491
70	Donghuamen	Dongcheng	61366	920490	490928	182134	231968	322290	122732	859124	0.378378
71	Hepingli	Dongcheng	112058	1663429	1025963	224116	455256	719721	57661	1456754	0.351351
72	Beixinqiao	Dongcheng	82273	1180592	780871	177635	329092	517798	58113	1082638	0.355651
73	Jianguomen	Dongcheng	57170	821266	493644	171510	216361	298169	114340	800380	0.378378
74	Dongzhimen	Dongcheng	46018	644252	451157	101059	184072	310170	11956	607257	0.356651
75	Andingmen	Dongcheng	44358	665370	399222	88716	177432	266148	44358	576654	0.351351
76	Jingshan	Dongcheng	40308	604620	322597	120791	161232	218645	63511	564179	0.378289
77	Dongsi	Dongcheng	43731	628113	377700	131193	174924	253624	52493	612234	0.378378
78	Jiaodaokou	Dongcheng	49196	737940	426436	114720	196784	294912	49460	655876	0.360322
79	Chaoyangmen	Dongcheng	36702	527436	316710	110106	145516	184802	73404	513828	0.378378
80	Tiantan	Dongcheng	50304	754352	444349	109203	232628	220108	100608	662547	0.355969
81	Yongdingmenwai	Dongcheng	84693	1269932	760446	117619	308100	508158	169386	1103263	0.352071
82	Longtan	Dongcheng	56257	787598	506313	168771	240567	265746	112514	787598	0.378378
83	Donghuashi	Dongcheng	52775	738998	474827	158325	211100	263875	105550	738850	0.378378
84	Tiyuguanlu	Dongcheng	40303	579843	347126	120909	239079	123648	80606	564242	0.378378
85	Qianmen	Dongcheng	12924	193860	106862	35302	49964	66352	25848	177466	0.371122
86	Chongwenmenwai	Dongcheng	48817	732111	390680	146451	203879	235474	97634	683438	0.378378
87	Jinzhan	Chaoyang	57618	711698	573689	327773	220650	296306	1751	846480	0.39706
88	Sunhe	Chaoyang	23876	311114	254355	102842	118679	96420	0	317941	0.359902
89	Cuigezhuang	Chaoyang	101996	1270240	1106495	395462	380744	608124	12787	1397117	0.37021
90	Laiguangying	Chaoyang	187739	2591140	1887112	550956	875809	1029376	11950	2468091	0.355308
91	Shibalidian	Chaoyang	200884	2794110	1661155	646945	638966	1289764	401768	2977443	0.400587
92	Dongba	Chaoyang	88541	1062492	927363	452062	302854	431199	100047	1286162	0.392599
93	Heizhuanghu	Chaoyang	57257	687084	572570	262986	263943	325544	6382	858855	0.405405
94	Aoyuncun	Chaoyang	105263	1598256	928056	309277	619710	439432	0	1368419	0.351351
95	Pingfang	Chaoyang	120605	1447260	1267093	457415	544912	536518	209187	1748032	0.391726
96	Gaobeidian	Chaoyang	118094	1408167	1217691	444586	480408	589782	228844	1743620	0.399045
97	Dougezhuang	Chaoyang	32535	390420	325350	132143	137295	180259	38328	488025	0.405405
98	Xiaohongmen	Chaoyang	57751	808514	465937	169324	137213	440297	115502	862336	0.403567
99	Jiangtai	Chaoyang	71341	856092	784751	254085	272280	351314	121095	998774	0.378378
100	Guanzhuang	Chaoyang	105407	1269721	1049233	547187	473463	547612	12843	1581105	0.405405
101	Shoudujichang	Chaoyang	20512	278345	207622	88369	113531	71077	0	272977	0.35968
102	Nanmofang	Chaoyang	129844	1712621	1254992	408026	452398	716503	259688	1836615	0.382291
103	Wangjing	Chaoyang	168167	2018004	1929823	424515	672668	1032553	144616	2274352	0.365523
104	Datun	Chaoyang	141433	2033162	1361230	282866	636430	919333	0	1838629	0.351351
105	Changying	Chaoyang	48470	595387	471220	287920	185531	242365	10967	726783	0.405257
106	Sanjianfang	Chaoyang	126183	1514196	1261830	537467	564220	650808	140250	1892745	0.405405
107	Dongfeng	Chaoyang	86525	1028098	961977	272338	350640	415322	173050	1211350	0.378378
108	Maizidian	Chaoyang	31741	379856	358139	87271	127931	172022	49198	436422	0.371607
109	Taiyanggong	Chaoyang	70367	844716	834453	150373	281468	469299	23270	924410	0.355054
110	Yayuncun	Chaoyang	72415	1086225	651735	144830	337640	458925	0	941395	0.351351
111	Shuangjing	Chaoyang	96898	1340574	888080	290694	387592	484490	193796	1356572	0.378378
112	Balizhuang	Chaoyang	107542	1245601	1227865	322626	371541	596337	215084	1505588	0.378378
113	Jianwai	Chaoyang	34692	481310	316606	104076	138768	173460	69384	485688	0.378378
114	Jinsong	Chaoyang	106983	1497716	962893	320949	427932	534915	213966	1497762	0.378378
115	Zuntou	Chaoyang	54872	699566	507618	219488	196979	296869	109744	823080	0.405405
116	Liulitun	Chaoyang	107943	1249738	1232951	323829	383026	589250	215097	1511202	0.378378
117	Zunjiazhuang	Chaoyang	80249	986270	939706	160498	321275	526279	35185	1043237	0.351351
118	Hepingjie	Chaoyang	108406	1478317	1123427	216812	433624	758842	0	1409278	0.351351
119	Sanlitun	Chaoyang	35394	488836	356944	74464	150064	210344	28926	463798	0.354158
120	Hujialou	Chaoyang	61588	830824	585700	184764	246352	317512	113604	862232	0.378378
121	Panjiayuan	Chaoyang	113115	1583610	1018035	339345	450066	567969	226230	1583610	0.378378
122	Xiaoguan	Chaoyang	68363	950067	690645	136726	273452	478541	0	888719	0.351351
123	Anzhen	Chaoyang	68454	1026810	616086	136908	291114	459116	2764	889902	0.351351
124	Chaowai	Chaoyang	39999	559986	359991	119997	159996	202982	77011	559986	0.378378
125	Xiangheyuan	Chaoyang	51880	636088	609032	103760	207520	363160	0	674440	0.351351
126	Tuanjiehu	Chaoyang	37674	475584	395345	108595	150696	217825	45893	523009	0.375202
127	Jiuxianqiao	Chaoyang	62127	745524	683397	188520	249262	318542	113454	869778	0.378378
128	Wangsiying	Chaoyang	84394	1033503	828690	332049	330605	438213	159516	1260383	0.403636
Total			11683213	176806785	94910249	39271534	55168989	53805459	12315860	160561842
The AQI of PM2.5 above the level 2 (level 3 to level 6) is considered as the China urban air quality standard, for which the 24- hour average PM2.5 concentration exceeds 75 µg/m.
